# Supplementary material for: Spatial Accessibility of Primary Care in the Dual Public–Private Health System in Rural Areas, Malaysia
Source: Int J Environ Res Public Health. 2023 Feb 10;20(4):3147. doi: 10.3390/ijerph20043147 (PMC9959538; doi:10.3390/ijerph20043147)
Supplement: Supplementary file 1 [file ijerph-20-03147-s001.zip]

Archive with 1 entries (1 files):
- ijerph-2155818-supplementary.xlsx
