# Supplementary material for: Spatial Accessibility of Primary Care in the Dual Public–Private Health System in Rural Areas, Malaysia
Source: Int J Environ Res Public Health. 2023 Feb 10;20(4):3147. doi: 10.3390/ijerph20043147 (PMC9959538; doi:10.3390/ijerph20043147)
Supplement: Supplementary file 1 [file ijerph-20-03147-s001.zip › ijerph-2155818-supplementary.xlsx]

## Sheet: Figure S1
	Figure S1:	Descriptive statistics on E2SFCA scores, across districts. (a) Aspub score, (b) Aspri score, and (c) Astot score.
	lowest	0.001					0.001					0.001
	highest	3.7					3.7					3.7
		Descriptive statistics on spatial accessiiblity (E2SFCA) scores
		Aspub					Aspri					Astot					Percentage share
		Mean	SE	95% CI			Mean	SE	95% CI			Mean	SE	95% CI
				LL	UL				LL	UL				LL	UL		Aspub	Aspri
	RURAL SELANGOR	0.799648	0.015957	0.768345	0.830952		1.15376	0.0253465	1.10404	1.20348		1.95341	0.0366416	1.88153	2.02529		0.40936	0.59064
	District
	Gombak (GBK)	1.39307	0.00169401	1.38975	1.39639		2.78745	0.00372497	2.78015	2.79475		4.18052	0.00533212	4.17007	4.19097		0.333229	0.666771
	Hulu Langat (HUL)	0.770697	0.00373003	0.763386	0.778008		1.58839	0.0060072	1.57662	1.60016		2.35909	0.00962464	2.34022	2.37795		0.326693	0.673307
	Hulu Selangor (HUS)	0.757883	0.00320693	0.751598	0.764169		1.02861	0.00364365	1.02147	1.03575		1.78649	0.00455814	1.77756	1.79543		0.424229	0.575771
	Klang (KLG)	1.24323	0.00414733	1.2351	1.25135		2.0893	0.0111088	2.06752	2.11107		3.33252	0.0138388	3.3054	3.35964		0.373059	0.626941
	Kuala Langat (KUL)	0.920789	0.00136546	0.918113	0.923465		1.55824	0.00215706	1.55401	1.56247		2.47903	0.00346252	2.47224	2.48581		0.371432	0.628568
	Kuala Selangor (KUS)	0.500952	0.000529479	0.499915	0.50199		0.824761	0.00154518	0.821733	0.82779		1.32571	0.00196904	1.32185	1.32957		0.377874	0.622126
	Sabak Bernam (SBK)	0.605602	0.00085698	0.603923	0.607282		0.300053	0.000665023	0.298749	0.301356		0.905655	0.00109324	0.903512	0.907798		0.66869	0.33131
	Sepang (SPG)	1.19403	0.00243674	1.18925	1.19881		1.92903	0.00388862	1.92141	1.93665		3.12306	0.00615562	3.111	3.13513		0.382327	0.617673
	Abbreviation: Aspub (accessibility score to public); Aspri (accessibility score to private); Astot (total accessibility score); SE = standard error; CI = confidence interval; LL = lower limit; UL = upper limit

## Sheet: Figure S2
	Figure S2:	Comparison between 2SFCA and E2SFCA scores
S2-1	Comparison on descriptive statistics of 2SFCA and E2SFCA scores, across districts. (a) Aspub score, (b) Aspri score, and (c) Astot score.
		2SFCA					E2SFCA
												Descriptive statistics on spatial accessiiblity (2SFCA vs E2SFCA) scores
													Aspub								Aspri								Astot								tabstat as_pub_2sfca aspub as_pri_2sfca aspri as_total_2sfca astot [fw=tot_pop], stat(mean sd) by(district) column(stat)
													2SFCA			E2SFCA			p-value*		2SFCA			E2SFCA			p-value*		2SFCA			E2SFCA			p-value*
													Mean	±SD		Mean	±SD				Mean	±SD		Mean	±SD				Mean	±SD		Mean	±SD				district	mean	sd
												RURAL SELANGOR	2.91487	2.10738		0.827074	0.575641		<0.001		3.0003	1.76245		1.25117	0.97164		<0.001		5.91518	3.35902		2.07824	1.40544		<0.001
												District																									gombak	4.39741	0.0468334
												Gombak (GBK)	4.39741	0.0468334		1.39307	0.117998		<0.001		3.36334	0.0173869		2.78745	0.259468		<0.001		7.76075	0.0387824		4.18052	0.371416		<0.001			1.39307	0.117998
												Hulu Langat (HUL)	3.35894	1.87619		0.770697	0.57411		<0.001		4.1458	0.920739		1.58839	0.924602		<0.001		7.50473	2.35217		2.35909	1.48138		<0.001			3.36334	0.0173869
												Hulu Selangor (HUS)	2.27986	1.865		0.757883	0.830149		<0.001		2.92815	1.87239		1.02861	0.943199		<0.001		5.20801	2.17968		1.78649	1.17992		<0.001			2.78745	0.259468
												Klang (KLG)	3.71024	2.13493		1.24323	0.519874		<0.001		3.03543	1.84156		2.08929	1.39251		<0.001		6.74567	3.76186		3.33252	1.73472		<0.001			7.76075	0.0387824
												Kuala Langat (KUL)	3.74843	2.15058		0.920789	0.464777		<0.001		3.44442	1.32263		1.55824	0.734226		<0.001		7.19284	3.34057		2.47903	1.17858		<0.001			4.18052	0.371416
												Kuala Selangor (KUS)	1.54679	0.703423		0.500952	0.150648		<0.001		3.01955	1.63537		0.824761	0.439635		<0.001		4.56634	2.22628		1.32571	0.560234		<0.001
												Sabak Bernam (SBK)	1.51366	0.534085		0.605603	0.224962		<0.001		0.692516	0.250334		0.300053	0.174572		<0.001		2.20618	0.690148		0.905655	0.286982		<0.001		hulu langat	3.35894	1.87619
												Sepang (SPG)	4.55769	2.31499		1.19403	0.666952		<0.001		4.08686	1.46827		1.92903	1.06434		<0.001		8.64455	3.13628		3.12306	1.68483		<0.001			0.770697	0.57411
												Abbreviation: Aspub (accessibility score to public); Aspri (accessibility score to private); Astot (total accessibility score); SD = standard deviation Note: * paired t-test between 2SFCA and E2SFCA, statistical significance at p<0.05.																										4.1458	0.920739
																																						1.58839	0.924602
																																						7.50473	2.35217
																																						2.35909	1.48138
																																					hulu selangor	2.27986	1.865
																																						0.757883	0.830149
																																						2.92815	1.87239
																																						1.02861	0.943199
																																						5.20801	2.17968
																																						1.78649	1.17992
																																					klang	3.71024	2.13493
																																						1.24323	0.519874
																																						3.03543	1.84156
																																						2.08929	1.39251
																																						6.74567	3.76186
																																						3.33252	1.73472
																																					kuala langat	3.74843	2.15058
																																						0.920789	0.464777
																																						3.44442	1.32263
																																						1.55824	0.734226
																																						7.19284	3.34057
																																						2.47903	1.17858
																																					kuala selangor	1.54679	0.703423
S2-2	Choropleth mapping of 2SFCA and E2SFCA																																					0.500952	0.150648
			Aspub					Aspri					Astot																									3.01955	1.63537
																																						0.824761	0.439635
	2SFCA																																					4.56634	2.22628
																																						1.32571	0.560234
																																					sabak bernam	1.51366	0.534085
																																						0.605603	0.224962
																																						0.692516	0.250334
																																						0.300053	0.174572
																																						2.20618	0.690148
																																						0.905655	0.286982
																																					sepang	4.55769	2.31499
																																						1.19403	0.666952
																																						4.08686	1.46827
																																						1.92903	1.06434
																																						8.64455	3.13628
																																						3.12306	1.68483
																																					Total	2.91487	2.10738
																																						0.827074	0.575641
	E2SFCA																																					3.0003	1.76245
																																						1.25117	0.97164
																																						5.91518	3.35902
																																						2.07824	1.40544
		Notes: Based on Natural breaks (Jenks) classification. Generated by authors, using ArcGIS Desktop 10.7.

## Sheet: Table S1
	Table S1:	Total population and mean E2SFCA scores of the hot/cold spot areas, by district.
		Public (Aspub)							Private (Aspri)							Total (Astot)
		Percentage of population (%) in			Mean Aspub score				Percentage of population (%) in			Mean Aspri score				Percentage of population (%) in			Mean Astot score
		Hot-spot	Cold-spot		Overall	Hot-spot	Cold-spot		Hot-spot	Cold-spot		Overall	Hot-spot	Cold-spot		Hot-spot	Cold-spot		Overall	Hot-spot	Cold-spot
	Rural Selangor	26.77	36.21		0.827074	1.50808	0.405606		36.24	40.45		1.25117	2.33646	0.428448		35.02	44.52		2.07824	3.64765	0.994673
	Gombak (GBK)	93.86	-		1.39307	1.40864	-		100	-		2.78745	2.78745	-		100	-		4.18052	4.18052	-
	Hulu Langat (HUL)	19.78	35.19		0.770697	1.74279	0.283706		53.57	5.28		1.58839	2.26395	0.354106		48.29	22.13		2.35909	3.56026	0.507635
	Hulu Selangor (HUS)	17.76	41.56		0.757883	1.83025	0.299772		14.2	37.99		1.02861	2.92679	0.397728		11.11	49.78		1.78649	4.39082	1.18843
	Klang (KLG)	19.39	-		1.24323	2.2499	-		68.85	24.44		2.08929	2.89966	0.297855		68.85	-		3.33252	4.16632	-
	Kuala Langat (KUL)	45.92	21.73		0.920789	1.32578	0.343898		64.52	22.39		1.55824	2.01643	0.549458		62.79	23.13		2.47903	3.21612	0.910905
	Kuala Selangor (KUS)	-	61.59		0.500952	-	0.431652		5.52	41.9		0.824761	1.73703	0.457122		5.3	54		1.32571	2.29704	0.947665
	Sabak Bernam (SBK)	-	45.65		0.605603	-	0.454492		-	99.35		0.300053	-	0.301731		-	98.85		0.905655	-	0.910782
	Sepang (SPG)	58.16	27.99		1.19403	1.57597	0.533481		62.26	31.98		1.92903	2.62851	0.676431		62.26	31.98		3.12306	4.17203	1.24947
	Note: Dash “-“ refers to zero hot/cold spot EB in the district, therefore, respective mean E2SFCA score could not be calculated. The E2SFCA score were multiplied by 1000 to ease presentation. E2SFCA score of 1 can be translated as ratio of 1 doctor per 1000 population, within 30 minutes catchment size

## Sheet: Table S2
	Table S2:	Gini coefficients of E2SFCA scores.
		EB	Aspub					Aspri					Astot
			Gini	SE	95% CI			Gini	SE	95% CI			Gini	SE	95% CI
					LL	UL				LL	UL				LL	UL
	Rural Selangor	1349	0.347876	0.0083092	0.33159	0.364161		0.434148	0.0063833	0.421637	0.446659		0.367926	0.0052876	0.357562	0.378289
	GBK & HUL	72	0.369156	0.0320912	0.306259	0.432054		0.293324	0.0317654	0.231065	0.355583		0.323219	0.0324283	0.259661	0.386778
	HUS	215	0.468539	0.0335923	0.4027	0.534379		0.395122	0.0241133	0.347861	0.442383		0.329885	0.0202236	0.290248	0.369523
	KLG & KUL	366	0.288693	0.0109023	0.267325	0.310061		0.305304	0.0129939	0.279837	0.330772		0.285353	0.0115083	0.262798	0.307909
	KUS	248	0.178129	0.0086202	0.161234	0.195025		0.308372	0.014309	0.280327	0.336417		0.245516	0.0118253	0.222339	0.268694
	SBK	233	0.20122	0.0103712	0.180893	0.221548		0.340525	0.0188344	0.30361	0.37744		0.17242	0.0089079	0.154961	0.189879
	SPG	215	0.303982	0.012077	0.280312	0.327653		0.31051	0.0156405	0.279855	0.341165		0.299694	0.0144516	0.27137	0.328019
	Note: GBK and KLG districts were respectively combined into its closest adjacent district, due to small number of EB
			0.5					0.5					0.5

## Sheet: Table S3 (a)
	Table S3 (a):	Linear regression, factors associated to E2SFCA scores (Public)
		SLR						Hierarchical MLR (Model I)						Hierarchical MLR (Model II)
		ß-Coef.	SE	95% CI		p-value		ß-Coef.	SE	95% CI		p-value		ß-Coef.	SE	95% CI		p-value
				Lower	Upper					Lower	Upper					Lower	Upper
	Geographical factors
	District
	Gombak (GBK)	0.764053	0.144104	0.48136	1.04675	<0.001		0.732112	0.141539	0.45445	1.00977	<0.001		0.735913	0.134704	0.471658	1.00017	<0.001
	Hulu Langat (HUL)	0.132641	0.0799386	-0.0241776	0.289459	0.0972927		0.259246	0.0804384	0.101447	0.417044	0.0012995		0.268138	0.0765361	0.117993	0.418282	<0.001
	Hulu Selangor (HUS)	0.152779	0.0511581	0.0524202	0.253138	0.00287402		0.218503	0.0510521	0.118352	0.318654	<0.001		0.253188	0.049923	0.155251	0.351124	<0.001
	Klang (KLG)	0.665361	0.0925862	0.483732	0.846991	<0.001		0.63342	0.0910023	0.454897	0.811942	<0.001		0.547237	0.0893867	0.371883	0.722591	<0.001
	Kuala Langat (KUL)	0.266764	0.0464079	0.175724	0.357804	<0.001		0.270697	0.0455626	0.181315	0.360079	<0.001		0.21077	0.0455938	0.121327	0.300214	<0.001
	Kuala Selangor (KUS)	-0.130361	0.0493562	-0.227185	-0.0335377	0.00835638		-0.119432	0.0484776	-0.214533	-0.0243319	0.0138777		-0.108749	0.0464357	-0.199844	-0.0176535	0.0193317
	Sabak Bernam (SBK)	Ref						Ref						Ref
	Sepang (SPG)	0.498934	0.0511581	0.398575	0.599293	<0.001		0.54735	0.0506745	0.44794	0.64676	<0.001		0.415041	0.051915	0.313197	0.516885	<0.001
	Locality / Stratum
	Small Urban	Ref						Ref						Ref
	Rural	0.222741	0.0383809	0.147448	0.298034	<0.001		0.265798	0.0370663	0.193084	0.338512	<0.001		0.269684	0.0367564	0.197577	0.341791	<0.001
	Distance to nearest urban area, minutes [3]	-0.00726915	0.00176282	-0.0107273	-0.00381097	<0.001		-						-
	Demographic factors
	Population density (person per acre)	0.00213797	0.000613507	0.000934436	0.0033415	0.00050825		-						-
	Road density (km road per km2 of land area)	0.0909762	0.00619013	0.0788328	0.10312	<0.001		-						0.0708309	0.00636095	0.0583523	0.0833095	<0.001
	Household size	0.0376155	0.0260361	-0.0134605	0.0886914	0.148764		-						-
	Female, %	-0.232826	0.253693	-0.730504	0.264852	0.358916		-						-
	Vulnerable population (elder & toddler), % [4]	0.383252	0.24194	-0.0913685	0.857872	0.113411		-						-
	Total dependency ratio [5]	-0.00155285	0.000874097	-0.0032676	0.000161894	0.0758737		-						-
	Old-age dependency ratio	-0.01159	0.00209557	-0.015701	-0.00747907	<0.001		-						-
	Youth-dependency ratio	0.000500893	0.000951829	-0.00136634	0.00236813	0.598806		-						-0.00198122	0.000877864	-0.00370336	-0.000259069	0.0241784
	Malay, %	0.162376	0.0479299	0.0683507	0.256402	0.000725005		-						0.177107	0.0484963	0.0819698	0.272245	<0.001
	Marginalized, % [6]	0.249146	0.11505	0.0234483	0.474844	0.0305219		-						-
	Malay % x Marginalized % (interaction)	-						-						-
	Statistics
	Constant / intercept	-						0.387593	0.0476868					0.15077	0.0622184
	Adjusted R-square	-						0.17889						0.265027
	Notes:
	[1] Abbr: SLR/MLR = Simple /Multivariable linear regression; dash (-) = excluded from the final model (p>0.05), or not applicable.
	[2] Model I = controlled for geographical factors; Model II = controlled for geographical factors & demographic profiles (full model).
	[3] Travel distance in minute via road network, using car/motorised vehicle as mode of transport.
	[4] Vulnerable population = toddler aged ≤5, elder aged ≥65, female aged 15-45.
	[5] Total dependency ratio = youth (aged <15); old (aged ≥65) in relation to the working age (15-64 years).
	[6] Marginalized population = aborigine and non-citizen population.

## Sheet: Table S3 (b)
	Table S3 (b):	Linear regression, factors associated to E2SFCA scores (Private)
		SLR						Hierarchical MLR (Model I)						Hierarchical MLR (Model II)
		ß-Coef.	SE	95% CI		p-value		ß-Coef.	SE	95% CI		p-value		ß-Coef.	SE	95% CI		p-value
				Lower	Upper					Lower	Upper					Lower	Upper
	Geographical factors
	District
	Gombak (GBK)	2.4747	0.196732	2.08877	2.86064	<0.001		1.70252	0.157174	1.39419	2.01086	<0.001		1.48215	0.147964	1.19189	1.77242	<0.001
	Hulu Langat (HUL)	1.26281	0.109133	1.04872	1.4769	<0.001		0.809542	0.0900131	0.63296	0.986124	<0.001		0.765841	0.0815506	0.605859	0.925823	<0.001
	Hulu Selangor (HUS)	0.59695	0.0698417	0.459939	0.733961	<0.001		0.376646	0.0566317	0.265549	0.487742	<0.001		0.355703	0.0523207	0.253062	0.458343	<0.001
	Klang (KLG)	1.57168	0.1264	1.32371	1.81964	<0.001		1.63428	0.0996553	1.43878	1.82978	<0.001		1.33592	0.0908364	1.15772	1.51412	<0.001
	Kuala Langat (KUL)	1.24254	0.0633566	1.11825	1.36683	<0.001		0.849124	0.0517797	0.747546	0.950702	<0.001		0.647556	0.0494127	0.55062	0.744492	<0.001
	Kuala Selangor (KUS)	0.482865	0.0673816	0.35068	0.61505	<0.001		-0.0390018	0.0562261	-0.149303	0.071299	0.488016		0.0546252	0.0504845	-0.044413	0.153663	0.27944
	Sabak Bernam (SBK)	Ref						Ref						Ref
	Sepang (SPG)	1.53527	0.0698417	1.39826	1.67228	<0.001		1.11426	0.057692	1.00108	1.22744	<0.001		0.756798	0.0568799	0.645214	0.868382	<0.001
	Locality / Stratum
	Small Urban	Ref						Ref						Ref
	Rural	0.0804141	0.0616836	-0.0405923	0.20142	0.192574		0.171927	0.0405744	0.0923304	0.251523	<0.001		0.160086	0.0395375	0.0825229	0.237649	<0.001
	Distance to nearest urban area, minutes [3]	-0.0592522	0.00230937	-0.0637825	-0.0547218	<0.001		-0.0546297	0.00192085	-0.0583979	-0.0508615	<0.001		-0.0377795	0.00190559	-0.0415178	-0.0340412	<0.001
	Demographic factors
	Population density (person per acre)	0.010249	0.000938215	0.00840845	0.0120895	<0.001		-						0.0026571	0.000601935	0.00147625	0.00383795	<0.001
	Road density (km road per km2 of land area)	0.228233	0.00857384	0.211413	0.245053	<0.001								0.10442	0.00709813	0.0904948	0.118344	<0.001
	Household size	0.188256	0.0410272	0.107771	0.26874	<0.001		-						-
	Female, %	-1.69159	0.400045	-2.47637	-0.906804	<0.001		-						-1.87583	0.322806	-2.5091	-1.24256	<0.001
	Vulnerable population (elder & toddler), % [4]	1.19516	0.38328	0.443272	1.94705	0.00185782		-						1.91847	0.311523	1.30734	2.5296	<0.001
	Total dependency ratio [5]	-0.00536289	0.00138096	-0.00807198	-0.00265381	<0.001		-						-
	Old-age dependency ratio	-0.0530113	0.00303559	-0.0589663	-0.0470563	<0.001		-						-0.0133881	0.00216199	-0.0176294	-0.00914686	<0.001
	Youth-dependency ratio	0.00434944	0.00150591	0.00139525	0.00730363	0.00393608		-						-
	Malay, %	0.200824	0.0761861	0.0513674	0.350281	0.00848652		-						0.218152	0.0548796	0.110492	0.325812	<0.001
	Marginalized, % [6]	0.894141	0.181251	0.538574	1.24971	<0.001		-						0.012426	0.159956	-0.301368	0.32622	0.938091
	Malay % x Marginalized % (interaction)	-						-						1.56473	0.484323	0.61461	2.51486	<0.001
	Statistics
	Constant / intercept	-						0.995211	0.0600247					0.699793	0.140461
	Adjusted R-square	-						0.61006						0.707338
	Notes:
	[1] Abbr: SLR/MLR = Simple /Multivariable linear regression; dash (-) = excluded from the final model (p>0.05), or not applicable.
	[2] Model I = controlled for geographical factors; Model II = controlled for geographical factors & demographic profiles (full model).
	[3] Travel distance in minute via road network, using car/motorised vehicle as mode of transport.
	[4] Vulnerable population = toddler aged ≤5, elder aged ≥65, female aged 15-45.
	[5] Total dependency ratio = youth (aged <15); old (aged ≥65) in relation to the working age (15-64 years).
	[6] Marginalized population = aborigine and non-citizen population.

## Sheet: Table S3 (c)
	Table S3 (c):	Linear regression, factors associated to E2SFCA scores (Total)
		SLR						Hierarchical MLR (Model I)						Hierarchical MLR (Model II)
		ß-Coef.	SE	95% CI		p-value		ß-Coef.	SE	95% CI		p-value		ß-Coef.	SE	95% CI		p-value
				Lower	Upper					Lower	Upper					Lower	Upper
	Geographical factors
	District
	Gombak (GBK)	3.23876	0.293938	2.66213	3.81538	<0.001		2.32602	0.259843	1.81628	2.83576	<0.001		2.17351	0.252322	1.67852	2.66851	<0.001
	Hulu Langat (HUL)	1.39545	0.163056	1.07558	1.71532	<0.001		0.992016	0.148812	0.700087	1.28395	<0.001		1.0255	0.139068	0.752687	1.29832	<0.001
	Hulu Selangor (HUS)	0.749729	0.104351	0.545021	0.954437	<0.001		0.55746	0.0936248	0.373793	0.741127	<0.001		0.60677	0.0892226	0.431737	0.781803	<0.001
	Klang (KLG)	2.23704	0.188854	1.86656	2.60752	<0.001		2.2796	0.164752	1.9564	2.6028	<0.001		1.88136	0.154903	1.57748	2.18525	<0.001
	Kuala Langat (KUL)	1.5093	0.0946612	1.3236	1.695	<0.001		1.06267	0.0856033	0.894741	1.2306	<0.001		0.853096	0.0842634	0.687792	1.0184	<0.001
	Kuala Selangor (KUS)	0.352504	0.100675	0.155006	0.550001	<0.001		-0.234752	0.0929542	-0.417104	-0.0524006	0.0116692		-0.0360527	0.0860912	-0.204943	0.132837	0.67545
	Sabak Bernam (SBK)	Ref						Ref						Ref
	Sepang (SPG)	2.0342	0.104351	1.8295	2.23891	<0.001		1.59649	0.0953777	1.40939	1.7836	<0.001		1.16792	0.0969972	0.977638	1.35821	<0.001
	Locality / Stratum
	Small Urban	Ref						Ref						Ref
	Rural	0.303155	0.0888446	0.128866	0.477444	0.000663519		0.438748	0.0670784	0.307158	0.570338	<0.001		0.413837	0.0674233	0.281569	0.546105	<0.001
	Distance to nearest urban area, minutes [3]	-0.0665213	0.00364792	-0.0736775	-0.0593651	<0.001		-0.0625163	0.00317559	-0.068746	-0.0562867	<0.001		-0.0360206	0.0032496	-0.0423955	-0.0296457	<0.001
	Demographic factors
	Population density (person per acre)	0.0123869	0.00137428	0.00969098	0.0150829	<0.001		-						0.0025141	0.00102648	0.000500398	0.0045278	0.0144444
	Road density (km road per km2 of land area)	0.319209	0.0126015	0.294488	0.34393	<0.001		-						0.177583	0.0121044	0.153837	0.201329	<0.001
	Household size	0.225871	0.0594852	0.109177	0.342566	<0.001		-						-
	Female, %	-1.92441	0.580078	-3.06237	-0.786452	0.000932592		-						-2.06568	0.550482	-3.14559	-0.985768	<0.001
	Vulnerable population (elder & toddler), % [4]	1.57841	0.554411	0.490811	2.66602	0.00448013		-						2.15156	0.531241	1.10939	3.19372	<0.001
	Total dependency ratio [5]	-0.00691574	0.00199967	-0.0108386	-0.00299292	0.000560339		-						-
	Old-age dependency ratio	-0.0646013	0.00453308	-0.073494	-0.0557086	<0.001		-						-0.012212	0.00368684	-0.0194446	-0.00497929	<0.001
	Youth-dependency ratio	0.00485033	0.00218083	0.000572127	0.00912854	0.0263091		-						-
	Malay, %	0.363201	0.110032	0.147348	0.579053	0.000989166		-						0.391552	0.0935861	0.207959	0.575146	<0.001
	Marginalized, % [6]	1.14329	0.262673	0.627992	1.65858	<0.001		-						0.136579	0.272773	-0.398534	0.671693	0.61666
	Malay % x Marginalized % (interaction)	-						-						1.9669	0.825916	0.346649	3.58714	<0.001
	Statistics
	Constant / intercept	-						1.50448	0.0992342					0.723124	0.239529
	Adjusted R-square	-						0.490027						0.593167
	Notes:
	[1] Abbr: SLR/MLR = Simple /Multivariable linear regression; dash (-) = excluded from the final model (p>0.05), or not applicable.
	[2] Model I = controlled for geographical factors; Model II = controlled for geographical factors & demographic profiles (full model).
	[3] Travel distance in minute via road network, using car/motorised vehicle as mode of transport.
	[4] Vulnerable population = toddler aged ≤5, elder aged ≥65, female aged 15-45.
	[5] Total dependency ratio = youth (aged <15); old (aged ≥65) in relation to the working age (15-64 years).
	[6] Marginalized population = aborigine and non-citizen population.

## Sheet: Table S4
	Table S4:	Total population and urbanization of Selangor, total rural population 2010 & 2020, Based on Census data.
			2010a				2020b				% Change of population 2010 vs 2010
			Total Population ('000)	% Urban	Rural population		Total Population ('000)	% Urban	Rural population		Total	Rural
		Selangor	5345.45	0.913276	463.577		6994.3	0.958373	291.149		0.308458	-0.371951
		District
		Gombak (GBK)	668.694	0.993	4.68086		942.4	0.994	5.6544		0.409314	0.207984
		Hulu Langat (HUL)	1138.2	0.979	23.9022		1400.5	0.977	32.2115		0.230454	0.34764
		Hulu Selangor (HUS)	194.387	0.63	71.9232		243	0.734	64.638		0.250084	-0.101291
		Klang (KLG)	842.146	0.981	16.0008		1088.9	0.996	4.3556		0.293006	-0.727788
		Kuala Langat (KUL)	220.214	0.464	118.035		307.4	0.868	40.5768		0.395915	-0.65623
		Kuala Selangor (KUS)	205.257	0.6	82.1028		281.7	0.773	63.9459		0.372426	-0.221148
		Sabak Bernam (SBK)	103.709	0.319	70.6258		107.1	0.404	63.8316		0.0326973	-0.0962003
		Sepang (SPG)	207.354	0.632	76.3063		325.2	0.951	15.9348		0.568332	-0.791173
		Petaling (PTG)	1765.49	1	0		2298.1	1	0		0.301675	-
		Notes: Author's compilation of published reports and obtained microdata.
		a Based on 2010 Census microdata obtained for this study.
		b Based on official reports published by DOSM for each district. Downloadable from https://newss.statistics.gov.my/newss-portalx/ep/epLogin.seam
		DOSM 2022. Key Findings and Housing Census of Malaysia, 2020: Administrative District - Gombak. Department of Statistics Malaysia, Putrajaya.
		DOSM 2022. Key Findings and Housing Census of Malaysia, 2020: Administrative District - Ulu Langat. Department of Statistics Malaysia, Putrajaya.
		DOSM 2022. Key Findings and Housing Census of Malaysia, 2020: Administrative District - Ulu Selangor. Department of Statistics Malaysia, Putrajaya.
		DOSM 2022. Key Findings and Housing Census of Malaysia, 2020: Administrative District - Klang. Department of Statistics Malaysia, Putrajaya.
		DOSM 2022. Key Findings and Housing Census of Malaysia, 2020: Administrative District - Kuala Langat. Department of Statistics Malaysia, Putrajaya.
		DOSM 2022. Key Findings and Housing Census of Malaysia, 2020: Administrative District - Kuala Selangor. Department of Statistics Malaysia, Putrajaya.
		DOSM 2022. Key Findings and Housing Census of Malaysia, 2020: Administrative District - Sabak Bernam. Department of Statistics Malaysia, Putrajaya.
		DOSM 2022. Key Findings and Housing Census of Malaysia, 2020: Administrative District - Sepang. Department of Statistics Malaysia, Putrajaya.
		DOSM 2022. Key Findings and Housing Census of Malaysia, 2020: Administrative District - Petaling. Department of Statistics Malaysia, Putrajaya.
